# Supplementary material for: Reduction of Tooth Replacement Disproportionately Affects the Evolution of Enamel Matrix Proteins
Source: J Mol Evol. 2025 Aug 7;93(4):494–510. doi: 10.1007/s00239-025-10258-4 (PMC12354546; doi:10.1007/s00239-025-10258-4)
Supplement: Supplementary file 6 — Supplementary file6 (XLSX 12 KB) [file 239_2025_10258_MOESM6_ESM.xlsx]

## Sheet: Sheet1
ACP4	AMBN	AMEL	AMTN	ENAM	MMP20
ACRODONTA
Acanthocercus_cyanogaster_Acr	Acanthocercus_cyanogaster_Acr	Acanthocercus_cyanogaster_AMEL_Acr	Acanthocercus_cyanogaster_AMTN_Acr	Acanthocercus_cyanogaster_ENAM_Acr	Acanthocercus_cyanogaster_MMP20_Acr
Acanthocercus_minutus_Acr	Acanthocercus_minutus_Acr	Acanthocercus_minutus_AMLE_Acr	Acanthocercus_minutus_AMTN_Acr	Acanthocercus_minutus_ENAM_Acr	Acanthocercus_minutus_MMP20_Acr
Agama_doriae_Acr	Agama_doriae_AMBN_Acr	Agama_doriae_AMLE_Acr	Agama_doriae_AMTN_Acr	Agama_doriae_ENAM_Acr	Agama_doriae_MMP20_Acr
					Agama_finchi_MMP20_Acr
Bradypodion_pumilum_Acr	Bradypodion_pumilum_Acr	Bradypodion_pumilum_Acr	Bradypodion_pumilum_Acr	Bradypodion_pumilum_Acr	Bradypodion_pumilum_Acr
Bradypodion_ventrale_Acr	Bradypodion_ventrale_Acr	Bradypodion_ventrale_Acr	Bradypodion_ventrale_Acr	Bradypodion_ventrale_Acr	Bradypodion_ventrale_Acr
		Calotes_versicolor_Acr
Chamaeleo_calyptratus_Acr	Chamaeleo_calyptratus_Acr	Chamaeleo_calyptratus_AMEL_Acr	Chamaeleo_calyptratus_AMTN_Acr	Chamaeleo_calyptratus_ENAM_Acr	Chamaeleo_calyptratus_Acr
Chamaeleo_dilepis_Acr	Chamaeleo_dilepis_Acr	Chamaeleo_dilepis_AMEL_Acr	Chamaeleo_dilepis_AMTN_Acr	Chamaeleo_dilepis_ENAM_Acr	Chamaeleo_dilepis_MMP20_Acr
Chamaeleo_gracilis_Acr	Chamaeleo_gracilis_Acr	Chamaeleo_gracilis_AMEL_Acr	Chamaeleo_gracilis_AMTN_Acr	Chamaeleo_gracilis_ENAM_Acr	Chamaeleo_gracilis_MMP20_Acr
Chamaeleo_laevigatus_Acr	Chamaeleo_laevigatus_Acr	Chamaeleo_laevigatus_AMEL_Acr	Chamaeleo_laevigatus_AMTN_Acr	Chamaeleo_laevigatus_ENAM_Acr	Chamaeleo_laevigatus_MMP20_Acr
Furcifer_pardalis_Acr	Furcifer_pardalis_Acr	Furcifer_pardalis_Acr	Furcifer_pardalis_Acr	Furcifer_pardalis_Acr	Furcifer_pardalis_Acr
Intellagama_lesueurii_Acr	Intellagama_lesueurii_Acr	Intellagama_lesueurii_Acr	Intellagama_lesueurii_Acr	Intellagama_lesueurii_Acr	Intellagama_lesueurii_Acr
Laudakia_wui_Acr	Laudakia_wui_Acr	Laudakia_wui_Acr	Laudakia_wui_Acr	Laudakia_wui_Acr	Laudakia_wui_Acr
Phrynocephalus_forsythii_Acr	Phrynocephalus_forsythii_Acr	Phrynocephalus_forsythii_Acr	Phrynocephalus_forsythii_Acr	Phrynocephalus_forsythii_Acr	Phrynocephalus_forsythii_Acr
Phrynocephalus_guinanensis_Acr	Phrynocephalus_guinanensis_Acr	Phrynocephalus_guinanensis_Acr	Phrynocephalus_guinanensis_Acr	Phrynocephalus_guinanensis_Acr	Phrynocephalus_guinanensis_Acr
	Phrynocephalus_putjatai_Acr	Phrynocephalus_putjatai_Acr	Phrynocephalus_putjatai_Acr	Phrynocephalus_putjatai_Acr	Phrynocephalus_putjatai_Acr
Phrynocephalus_versicolor_Acr	Phrynocephalus_versicolor_Acr	Phrynocephalus_versicolor_Acr	Phrynocephalus_versicolor_Acr	Phrynocephalus_versicolor_Acr	Phrynocephalus_versicolor_Acr
Phrynocephalus_vlangalii_Acr	Phrynocephalus_vlangalii_Acr	Phrynocephalus_vlangalii_Acr	Phrynocephalus_vlangalii_Acr	Phrynocephalus_vlangalii_Acr	Phrynocephalus_vlangalii_Acr
Pogona_vitticeps_Acr	Pogona_vitticeps_Acr	Pogona_vitticeps_Acr	Pogona_vitticeps_Acr	Pogona_vitticeps_Acr	Pogona_vitticeps_Acr
Trioceros_affinis_Acr	Trioceros_affinis_AMBN_Acr	Trioceros_affinis_AMEL_Acr	Trioceros_affinis_AMTN_Acr	Trioceros_affinis_ENAM_Acr	Trioceros_affinis_MMP20_Acr
Trioceros_balebicornutus_Acr	Trioceros_balebicornutus_Acr	Trioceros_balebicornutus_AMEL_Acr	Trioceros_balebicornutus_AMTN_Acr	Trioceros_balebicornutus_ENAM_Acr	Trioceros_balebicornutus_MMP20_Acr
Trioceros_harennae_Acr	Trioceros_harennae_Acr	Trioceros_harennae_AMEL_Acr	Trioceros_harennae_AMTN_Acr	Trioceros_harennae_ENAM_Acr	Trioceros_harennae_MMP20_Acr
Xenagama_zonura_Acr	Xenagama_zonura_Acr	Xenagama_zonura_AMLE_Acr	Xenagama_zonura_AMTN_Acr	Xenagama_zonura_ENAM_Acr	Xenagama_zonura_MMP20_Acr
PLEURODONTA
Anolis_apletophallus_Pleu	Anolis_apletophallus_Pleu	Anolis_apletophallus_Pleu	Anolis_apletophallus_Pleu	Anolis_apletophallus_Pleu	Anolis_apletophallus_Pleu
Anolis_carolinensis_Pleu	Anolis_carolinensis_Pleu	Anolis_carolinensis_Pleu	Anolis_carolinensis_Pleu	Anolis_carolinensis_Pleu	Anolis_carolinensis_Pleu
Anolis_sagrei_ordinatus_Pleu	Anolis_rodriguezii_Pleu	Anolis_rodriguezii_AMEL_Pleu	Anolis_rodriguezii_AMTN_Pleur	Anolis_rodriguezii_ENAM_Pleu	Anolis_sagrei_ordinatus_Pleu
Anolis_tropidonotus_Pleu	Anolis_sagrei_ordinatus_Pleu	Anolis_sagrei_ordinatus_Pleu	Anolis_sagrei_ordinatus_Pleu	Anolis_sagrei_ordinatus_Pleu	Anolis_tropidonotus_MMP20_Pleu
		Anolis_tropidonotus_AMEL_Pleu	Anolis_tropidonotus_AMTN_Acr	Anolis_tropidonotus_ENAM_Pleu	Ctenosaura_bakeri_MMP20_Pleu
Ctenosaura_bakeri_Pleu	Ctenosaura_bakeri_Pleu	Ctenosaura_bakeri_Pleu	Ctenosaura_bakeri_Pleu	Ctenosaura_bakeri_Pleu	Ctenosaura_bakeri_Pleu
Cyclura_pinguis_Pleu	Cyclura_pinguis_Pleu	Cyclura_pinguis_Pleu	Cyclura_pinguis_Acr	Cyclura_pinguis_Pleu	Cyclura_pinguis_Pleu
Gambelia_wislizenii_Pleu	Gambelia_wislizenii_Pleu	Gambelia_wislizenii_Pleu	Gambelia_wislizenii_Acr	Gambelia_wislizenii_Pleu	Gambelia_wislizenii_Pleu
Iguana_delicatissima_Pleu	Iguana_delicatissima_Pleu	Iguana_delicatissima_Pleu	Iguana_delicatissima_Pleu	Iguana_delicatissima_Pleu	Iguana_delicatissima_Pleu
Laemanctus_serratus_Pleu	Laemanctus_serratus_Pleu	Laemanctus_serratus_AMEL_Pleu	Laemanctus_serratus_AMTN_Acr	Laemanctus_serratus_ENAM_Pleu	Laemanctus_serratus_MMP20_Pleu
Phrynosoma_blainvillii_Pleu	Phrynosoma_blainvillii_Pleu	Phrynosoma_blainvillii_Pleu	Phrynosoma_blainvillii_Pleu	Phrynosoma_blainvillii_Pleu	Phrynosoma_blainvillii_Pleu
	Phrynosoma_platyrhinos_Pleu	Phrynosoma_platyrhinos_Pleu	Phrynosoma_platyrhinos_Pleu	Phrynosoma_platyrhinos_Pleu	Phrynosoma_platyrhinos_Pleu
Sceloporus_chrysostictus_Pleu	Sceloporus_chrysostictus_Pleu	Sceloporus_chrysostictus_AMEL_Pleu	Sceloparus_undulatus_Pleu	Sceloporus_chrysostictus_ENAM_Pleu
Sceloporus_occidentalis_Pleu	Sceloporus_occidentalis_Pleu	Sceloporus_occidentalis_Pleu	Sceloporus_chrysostictus_AMTN_Pleur	Sceloporus_occidentalis_Pleu	Sceloporus_occidentalis_Pleu
Sceloporus_tristichus_Pleu	Sceloporus_tristichus_Pleu	Sceloporus_tristichus_Pleu	Sceloporus_occidentalis_Pleu	Sceloporus_tristichus_Pleu	Sceloporus_tristichus_Pleu
Sceloporus_undulatus_Pleu	Sceloporus_undulatus_Pleu	Sceloporus_undulatus_Pleu	Sceloporus_tristichus_Pleu	Sceloporus_undulatus_Pleu	Sceloporus_undulatus_Pleu
Urosaurus_nigricaudus_Pleu	Urosaurus_nigricaudus_Pleu	Urosaurus_nigricaudus_Pleu	Urosaurus_nigricaudus_Pleu	Urosaurus_nigricaudus_Pleu	Urosaurus_nigricaudus_Pleu
MAMMALIA
Canis_lupus_dingo_ACP4	Canis_lupus_dingo_AMBN	Canis_lupus_dingo_AMEL	Canis_lupus_dingo_AMTN	Canis_lupus_dingo_ENAM	Canis_lupus_dingo_MMP20
Vulpes_vulpes_ACP4	Vulpes_vulpes_AMBN	Vulpes_vulpes_AMEL	Vulpes_vulpes_AMTN	Vulpes_vulpes_ENAM	Vulpes_vulpes_MMP20
Meles_meles_ACP4	Ursus_arctos_AMBN	Meles_meles_AMEL	Meles_meles_AMTN	Meles_meles_ENAM	Meles_meles_MMP20
Mustela_putorius_ACP4	Meles_meles_AMBN	Mustela_putorius_AMEL	Mustela_putorius_AMTN	Mustela_putorius_ENAM	Mustela_putorius_MMP20
Ursus_arctos_ACP4	Mustela_putorius_AMBN	Echinops_telfairi_AMEL	Ursus_arctos_AMTN	Ursus_arctos_ENAM	Ursus_arctos_MMP20
Phacochoerus_africanus_ACP4	Phacochoerus_africanus_AMBN	Phyllostomus_hastatus_AMEL	Phacochoerus_africanus_AMTN	Phyllostomus_hastatus_ENAM	Phacochoerus_africanus_MMP20
Phyllostomus_hastatus_ACP4	Phyllostomus_hastatus_AMBN	Homo_sapiens_AMEL	Homo_sapiens_AMTN	Phacochoerus_africanus_ENAM	Erinaceus_europaeus_MMP20
Homo_sapiens_ACP4	Homo_sapiens_AMBN	Saimiri_boliviensis_AMEL	Saimiri_boliviensis_AMTN	Homo_sapiens_ENAM	Phyllostomus_hastatus_MMP20
Saimiri_boliviensis_ACP4	Saimiri_boliviensis_AMBN	Erinaceus_europaeus_AMEL	Phyllostomus_hastatus_AMTN	Saimiri_boliviensis_ENAM	Homo_sapiens_MMP20
Erinaceus_europaeus_ACP4	Echinops_telfairi_AMBN	Ursus_arctos_AMEL	Erinaceus_europaeus_AMTN	Erinaceus_europaeus_ENAM	Saimiri_boliviensis_MMP20
Echinops_telfairi_ACP4	Suncus_etruscus_AMBN	Suncus_etruscus_AMEL	Suncus_etruscus_AMTN	Suncus_etruscus_ENAM	Echinops_telfairi_MMP20
Suncus_etruscus_ACP4	Erinaceus_europaeus_AMBN	Phacochoerus_africanus_AMEL	Echinops_telfairi_AMTN	Echinops_telfairi_ENAM	Suncus_etruscus_MMP20
